# Supplementary material for: Injectable Lipid Emulsion and Clinical Outcomes in Patients Exclusively Receiving Parenteral Nutrition in an ICU: A Retrospective Cohort Study Using a Japanese Medical Claims Database
Source: Nutrients. 2023 Jun 19;15(12):2797. doi: 10.3390/nu15122797 (PMC10304446; doi:10.3390/nu15122797)
Supplement: Supplementary file 1 [file nutrients-15-02797-s001.zip]

Archive with 1 entries (1 files):
- Supplementary materials_revise2.pdf
